# Supplementary material for: Adenovirus Vectors Expressing Eight Multiplex Guide RNAs of CRISPR/Cas9 Efficiently Disrupted Diverse Hepatitis B Virus Gene Derived from Heterogeneous Patient
Source: Int J Mol Sci. 2021 Sep 29;22(19):10570. doi: 10.3390/ijms221910570 (PMC8508944; doi:10.3390/ijms221910570)
Supplement: Supplementary file 1 [file ijms-22-10570-s001.zip]

Archive with 1 entries (1 files):
- ijms-1385879-supplementary.pdf
